# Supplementary material for: SLG2 specifically regulates grain width through WOX11 ‐mediated cell expansion control in rice
Source: Plant Biotechnol J. 2023 Jun 21;21(9):1904–18. doi: 10.1111/pbi.14102 (PMC10440987; doi:10.1111/pbi.14102)
Supplement: Supplementary file 2 — Table S1 Primers used in this study. Table S2 Effects of SLG2 and known grain width genes on four grain traits. [file PBI-21-1904-s002.xlsx]

## Sheet: Table S1
	Table S1. Primers used in this study.
	Primer	Primer sequence (5'-3')
	For fine mapping
	M1-F	GTCAACATCATCAAAATACCTAGAG
	M1-R	CTTTGAAGCGTTTTGTGAGGAAC
	M2-F	GTCCCAACTGTACCTAATGATGT
	M2-R	ATTCCTGGGTGAAGTTCTTGTC
	M3-F	CACGGACGGCGTTGATTTC
	M3-R	GTGAGCATGCAGTACGGAAAC
	M4-F	GCAACATGGCGTCCATATTGAAT
	M4-R	GGTATTGTTGTAAGAGAAGAAGGG
	M5-F	GGTTTGTGGTTGTTCCGGAGA
	M5-R	AGGAGGTCACGCTCAACACAA
	M6-F	TGTCATGTGTCGACGTAGAAG
	M6-R	GCATATGAAGCAATAATCTACCTATC
	M7-F	GAACCCTGCATAGCCATACATG
	M7-R	TGAAATCACCGTCACGTTTGGC
	M8-F	GTGATCTGCTTACAATGCGAAGAT
	M8-R	GTCAGTTAGCAACTAACCATGC
	For complementation
	SLG2 AscI-F	GGCGCGCCCCGAACGTAGCCTTAGAAGGA
	SLG2 PstI-R	CTGCAGCAAGAGTGACTGGACACGAACAAC
	SLG2 C2-F	ACTGGTTACCATAGGGAATCTATCAAATGGTAGGTTGTTCGTGTCCAGTCACTCTTG
	SLG2 C2-R	AGCTCGGTACCCGGGGATCCTCTAGAGTCGACC CTGCTACTGGACAATGCTTGAGAC
	SLG2 C3-F	AGATAATTGCTGTCGAACTTGTGGCTTGTGTCTCAAGCATTGTCCAGTAGCAGCATTA
	SLG2 C3-R	AGCTCGGTACCCGGGGATCCTCTAGAGTCGACCATGGCAGGATGCTTAACATGAT
	SLG2 C4-F	CTCTTAATTGCCAGCACCACCCATTCACCTTTGCCATCATGTTAAGCATCCTGCCATG
	SLG2 C4-R	AGCTCGGTACCCGGGGATCCTCTAGAGTCGACGTCAATGTTTGATCATTCGTCTTA
	For overexpression
	SLG2 KpnI-F	GGTACCATGGCTGAACATTGGGCAG
	SLG2 KpnI-R	GGTACCTCAGCCTTCCAGCGCATATC
	For knockout
	SLG2 KO-F	GGCAATTTGGCAGACCAGTGATGC
	SLG2 KO-R	AAACGCATCACTGGTCTGCCAAAT
	WOX11 KO-F	GGCACCACAGCCCGGACAGGCATG
	WOX11 KO-R	AAACCATGCCTGTCCGGGCTGTGG
	GW8 KO-F	GGCAGACAGGGATGATCAAAACCG
	GW8 KO-R	AAACCGGTTTTGATCATCCCTGTC
	HSLG2 KO-F	GGCAATTGAACCAGTAGCACATTC
	HSLG2 KO-R	AAACGAATGTGCTACTGGTTCAAT
	For transformant selection
	SLG2-KO ID-F	CTTACTTTACCAGGATGGTTT
	SLG2-KO ID-R	CATGATGACAGTGTTCATAATC
	WOX11-KO ID-F	AATTAAGCGAATTAAGCA
	WOX11-KO ID-R	GAAGCGCTCGAGCAGCTTG
	GW8-KO ID-F	GAACTGTGGTTCAGCTATGA
	GW8-KO ID-R	AGCTGCTGCCTGATCCATT
	HSLG2-KO ID-F	AAAACACTTCAGCTCCAGAATC
	HSLG2-KO ID-R	CTGCAATGGTTGACCTTGGA
	For subcellular localization
	SLG2 SalI-F	GTCGACATGGCTGAACATTGGGCAG
	SLG2 KpnI-R	GGTACCGCCTTCCAGCGCATATCTC
	For yeast two-hybrid
	SLG2 XmaI-F	CCCGGGGATGGCTGAACATTGGGCAG
	SLG2 SalI-R	GTCGACTCAGCCTTCCAGCGCATATC
	SLG2 EcoRI-F	GAATTCATGGCTGAACATTGGGCAG
	SLG2 TAA-XmaI-F	CCCGGGTTACCCCCTGTCAATCTGCATT
	SLG2 TGA-XmaI-F	CCCGGGTCAATTATTAACCTCTGCAGTAA
	SLG2 TGA-XmaI-F	CCCGGGTCACGAACAAAACACCAAGCTAAA
	WOX11 NdeI-F	CATATGATGGACGGCGGCCACAGCC
	WOX11 EcoRI-R	GAATTCTCAAGACGACCTCGTGACCAGG
	For BiFC
	SLG2 SalI-F	GTCGACATGGCTGAACATTGGGCAG
	SLG2 XmaI-R	CCCGGGTCAGCCTTCCAGCGCATATC
	WOX11 SalI-F	GTCGACATGGACGGCGGCCACAGCC
	WOX11 XmaI-R	CCCGGGTCAAGACGACCTCGTGACCAGG
	For pull-down
	SLG2 XmaI-F	CCCGGGATGGCTGAACATTGGGCAG
	SLG2 SalI-F	GTCGACTCAGCCTTCCAGCGCATATC
	WOX11 NdeI-F	CATATGATGGACGGCGGCCACAGCC
	WOX11 EcoRI-R	GAATTCTCAAGACGACCTCGTGACCAGG
	For PRTBD and dual repoter assay
	SLG2 SalI-F	GTCGACATGGCTGAACATTGGGCAG
	SLG2 KpnI-R	GGTACCTCAGCCTTCCAGCGCATATC
	WOX11 XbaI-F	TCTAGAATGGACGGCGGCCACAGCC
	WOX11 EcoRI-R	GAATTCTCAAGACGACCTCGTGACCAGG
	WOX11 EcoRI-F	GAATTCATGGACGGCGGCCACAGCC
	WOX11 XmaI-R	CCCGGGAGACGACCTCGTGACCAGG
	pOsEXPB7 KpnI-F	GGTACCGTAGCTATAAATACGGCCGA
	pOsEXPB7 BamHI-R	GGATCCAGAAGCATTGCCACTGATGC
	For yeast one-hybrid
	WOX11 EcoRI-F	GAATTCATGGACGGCGGCCACAGCC
	WOX11 SalI-R	GTCGACTCAAGACGACCTCGTGACCAGG
	OsEXPB7 Pro-F	AATTTGATCCAGGGATCGATCGAAATTAATGGCGGGCAGGAGCAGGAGGAGGTC
	OsEXPB7 Pro-R	CTAGGACCTCCTCCTGCTCCTGCCCGCCATTAATTTCGATCGATCCCTGGATCA
	For EMSA
	WOX11 NdeI-F	CATATGATGGACGGCGGCCACAGCC
	WOX11 EcoRI-R	GAATTCTCAAGACGACCTCGTGACCAGG
	pOsEXPB7 hot probe-F	AGGGATCGATCGAAATTAATGGCGGGCAGGAGCAGGA
	pOsEXPB7 hot probe-R	TCCTGCTCCTGCCCGCCATTAATTTCGATCGATCCCT
	pOsEXPB7 mutant probe-F	AGGGATCGATCGAAATCCATGGCGGGCAGGAGCAGGA
	pOsEXPB7 mutant probe-R	TCCTGCTCCTGCCCGCCATGGATTTCGATCGATCCCT
	pOsEXPB7 cold probe-F	AGGGATCGATCGAAATTAATGGCGGGCAGGAGCAGGA
	pOsEXPB7 cold probe-R	TCCTGCTCCTGCCCGCCATTAATTTCGATCGATCCCT
	For qRT-PCR
	OsActin qRT-F	TGACGGAGCGTGGTTACTCATTCA
	OsActin qRT-R	TCTTGGCAGTCTCCATTTCCTGGT
	SLG2 qRT-F	TGGTAGCATGTGTTGCCTGT
	SLG2 qRT-R	GGGTGACGAGTTGGTGATGT
	H1 qRT-F	GCAAGGCACCTGCAGCTT
	H1 qRT-R	AGGCAGCCTTTGTACAGATCCT
	E2F2 qRT-F	TGTTGGTGGCTGCCGATAT
	E2F2 qRT-R	CGCCAGGTGCACCCTTT
	CAK1 qRT-F	GACGGTCAGATTAGACGCAAGA
	CAK1 qRT-R	TCCAAAGGATGTCCACA
	CDKA1 qRT-F	GGTTTGGACCTTCTCTCTAAAATGC
	CDKA1 qRT-R	AGAGCCTGTCTAGCTGTGATCCTT
	MCM3 qRT-F	TTCATGCGTCACTAAATGCGAG
	MCM3qRT-R	TGAATCTGGAAGCCCAATGTTC
	CYCA2.1 qRT-F	AGGTTGTCAAGATGGAGAGCGA
	CYCA2.1 qRT-R	CGCTTTTTGTCTTCCTGGCA
	CYCB2.1 qRT-F	CTTGTCCATGGTCTCGACGC
	CYCB2.1 qRT-R	TTCTTCGCAGAGATCCGCTT
	CYCB2.2 qRT-F	CTCAAGGCTGCACAATCTGACA
	CYCB2.2 qRT-R	GCATTGACGGCTGGAATTTG
	CDKB qRT-F	AAGTTTGGCCAGGAGTGAGCA
	CDKB qRT-R	TCAAGAGCATCAGCGTCGAGA
	OsEXPA1 qRT-F	ACCATCAACGGCAGGGACTA
	OsEXPA1 qRT-R	TTGATCGACACCGACTGGATG
	OsEXPA2 qRT-F	CCTCCAGATCGGCGTGTA
	OsEXPA2 qRT-R	CCGTTGATGGTGAACCTGAT
	OsEXPA4 qRT-F	ATTCCTCCACATCGCCCAGTA
	OsEXPA4 qRT-R	ACCAGGTTGAAGTAGGAGTGC
	OsEXPA5 qRT-F	CGCATCGCTCTCTTCAAGG
	OsEXPA5 qRT-R	AGTAGGAGTGCCCGTTGAT
	OsEXPA7 qRT-F	GGTGCCGTGCAGGAAGAAG
	OsEXPA7 qRT-R	CCCGGCCACGTTCGTGAT
	OsEXPA10 qRT-F	TTCGAGAAGATTGCGCTCTG
	OsEXPA10 qRT-R	AGGAAGAAGCTTCGACCAGC
	OsEXPA13 qRT-F	AGCCCGCCTGGGAGAAGA
	OsEXPA13 qRT-R	TCATGCAAGGAACCCTTTGG
	OsEXPA16 qRT-F	ATTGTGCCGGTGCAGTTC
	OsEXPA16 qRT-R	CACCTGCAGGAAGCTGG
	OsEXPA25 qRT-F	CGGCCAGACGCTCTACATC
	OsEXPA25 qRT-R	CTGCTGGTTGCTGGTGAATG
	OsEXPA26 qRT-F	GCAGGGCGGGATAAAGTACAC
	OsEXPA26 qRT-R	TTCACCGTCAGCTTCACCA
	OsEXPA29 qRT-F	TGGAGCAAGGGCACCGCCA
	OsEXPA29 qRT-R	TGCGTGTACAGGTTGCCGTA
	OsEXPB3 qRT-F	GCTTGCGGGTTCAAGAACAC
	OsEXPB3 qRT-R	AGGGTGGTTGACGCATCTTATCTG
	OsEXPB4 qRT-F	ACTCCGGCATCATCGACATC
	OsEXPB4 qRT-R	GGTTCGAGTACTCCTCCACG
	OsEXPB6 qRT-F	AGCAAGGTCGCTGCAATCC
	OsEXPB6 qRT-R	GCGTCGGAGACGTTGTAGTTC
	OsEXPB7 qRT-F	GCCTTGTCAGTATCCAGGGC
	OsEXPB7 qRT-R	CGTTCTCGTACTCCACCAGT
	OsEXPB12 qRT-F	CTGATCAACTCCGTGGTGCT
	OsEXPB12 qRT-R	GAGCCAGAGTCCACGACAAA
	OsEXPB13 qRT-F	CCTGCCGACACCAAGATCAC
	OsEXPB13 qRT-R	CACCAGCGACGTACTTGAC
	GW2 qRT-F	GAAGCGATTTGGCGTTCCAT
	GW2 qRT-R	CGCGGAGATGGCTCAGTTAC
	GS5 qRT-F	GCAGGGTCCCGGTTATCAG
	GS5 qRT-R	GCAACCTGCTTGTCAAGGTAC
	GS6 qRT-F	GCACTGCTTGATCAGCTGTTTG
	GS6 qRT-R	GAGCACATTCTCTGCACTGGT
	GW8 qRT-F	ACTAGATGGGCACAACCGTC
	GW8 qRT-R	GCGAACGGTGAGAATCTTGC
	GW5 qRT-F	GACCAAGAGCGTGTGCGG
	GW5 qRT-R	TCTGCGAACGCACCTTCGC
	GW5L qRT-F	GAATGCGGCGATCGCGAAG
	GW5L qRT-R	GGCGACCGCGATGGCGTG
	TGW2 qRT-F	CTGCATCACCTTTGGGCAGG
	TGW2 qRT-R	TAGAAGCACGAGTACAGGCAC
	GW6 qRT-F	GGCCGTGGGAGTGCTCGCCCAAG
	GW6 qRT-R	AGCACTTGTTGCAGAACGTCAGG
	TGW12a qRT-F	TACTCCTTCTACCTCGTCGGA
	TGW12a qRT-R	TTTTACCTGGGCCGAGAGAAG
	HSLG2 qRT-F	TGTGTTAGCACCTGAGGCAT
	HSLG2 qRT-R	AAGCATGCAACACAAGCCAC
	OSH6 qRT-F	ACGCACTCCGATGAAATGGT
	OSH6 qRT-R	TCCTTGAGTTCGTGGTCAGCT
	OSH15 qRT-F	CGCCGATGGTAAATCTGAATG
	OSH15 qRT-R	TTGAGCTCCTTATCCTCAGCG
	OSH43 qRT-F	TTCGTTGTGGACGGCATGTAC
	OSH43 qRT-R	ACCATCCCACAGGCTGATCAT
	OSH71 qRT-F	CCGACAACTCCGATGAAATGG
	OSH71 qRT-R	TTCTTCAAGAACTCGGACCGG
	OsRAA1qRT-F	TACTACGAGGACCCCTCCC
	OsRAA1 qRT-R	ACATGTGGACGGAGGAGAAG
	OsFRDLqRT-F	AATCCTCAGCGTTTTGCTGGT
	OsFRDL qRT-R	TACGATCCCGATTCACGAAGC
	OsMDP1 qRT-F	CAATGCTTCTTACCCGCGA
	OsMDP1 qRT-R	GTTTCCAGCCATCACTTGGAG
	OsASR3 qRT-F	TGAACGCAAGAACGAACGG
	OsASR3 qRT-R	AAAAGCGACGACGTATGACGA

## Sheet: Table S2
	Table S2. Effects of SLG2 and known grain width genes on four grain traits.
	Gene	Effects
		Grain width	Grain length	Grain thickness	Grain filling
	SLG2	＋	NS	NS	NS
	GS5	＋	NS	NA	＋
	GS6	－	NS	NS	NA
	GW2	－	－	NA	－
	GW5	－	NS	NA	＋
	GW5L	－	NS	NA	NA
	GW6	＋	＋	NA	＋
	GW8	＋	－	NA	＋
	HGW	＋	NS	NA	NA
	OsARG	＋	NS	NA	NA
	TGW2	－	NS	NA	－
	TGW12a	＋	NS	NA	＋
	WG7	＋	NS	＋	NA
	＋: positive correlation; －: negative correlation; NS: no significance; NA: not applicable.
